# Supplementary material for: Birth Defects in Gaza: Prevalence, Types, Familiarity and Correlation with Environmental Factors
Source: Int J Environ Res Public Health. 2012 May 7;9(5):1732–47. doi: 10.3390/ijerph9051732 (PMC3386584; doi:10.3390/ijerph9051732)
Supplement: Supplementary File 1: — ZIP-Document (ZIP, 1082 KB) [file ijerph-09-01732-s001.zip]

Archive with 20 entries (19 files):
-  Naim et al.2011supplementary  Table II BD .xls.pdf
-  Naim et al2011 extended Table I-Questionnaire .pdf
- __MACOSX/
- __MACOSX/._ Naim et al2011 extended Table I-Questionnaire .pdf
- Naim er al 2011 supplementary Table IV- PBD .xls.pdf
- __MACOSX/._Naim er al 2011 supplementary Table IV- PBD .xls.pdf
- NAim et al 2011, suplementary Table V recurrence of BD+ Env .xls.pdf
- Naim et al 2011, supplementary Table VI env BD.xls.pdf
- __MACOSX/._Naim et al 2011, supplementary Table VI env BD.xls.pdf
- Naim et al 2011Supplementary Table VII.pdf
- __MACOSX/._Naim et al 2011Supplementary Table VII.pdf
- Naim et al.2001 supplementary Table III-M+P+SB .xls.pdf
- Table 2 Suppl.tif
- __MACOSX/._Table 2 Suppl.tif
- Table 4 suppl.tif
- __MACOSX/._Table 4 suppl.tif
- Table 6 Suppl.tif
- __MACOSX/._Table 6 Suppl.tif
- Table 7 Suppl.tif
- __MACOSX/._Table 7 Suppl.tif
